# Supplementary material for: The Effect of Structural Design on Mechanical Properties and Cellular Response of Additive Manufactured Titanium Scaffolds
Source: Materials (Basel). 2012 Aug 10;5(8):1336–47. doi: 10.3390/ma5081336 (PMC5448937; doi:10.3390/ma5081336)
Supplement: Supplementary File 1 [file materials-05-01336-s001.zip]

Archive with 5 entries (5 files):
- Fig1.tif
- Fig2.tif
- Fig3.tif
- Fig4.tif
- Fig5.tif
